# Supplementary material for: A system for monitoring the functional status of older adults in daily life
Source: Sci Rep. 2023 Jul 31;13:12396. doi: 10.1038/s41598-023-39483-x (PMC10390547; doi:10.1038/s41598-023-39483-x)
Supplement: Supplementary file 1 — Supplementary Information. [file 41598_2023_39483_MOESM1_ESM.zip]

Archive with 51 entries (48 files):
- sourcecode/
- sourcecode/analysis.py
- sourcecode/data/
- sourcecode/data/S1.csv
- sourcecode/data/S10.csv
- sourcecode/data/S11.csv
- sourcecode/data/S12.csv
- sourcecode/data/S13.csv
- sourcecode/data/S14.csv
- sourcecode/data/S15.csv
- sourcecode/data/S16.csv
- sourcecode/data/S17.csv
- sourcecode/data/S18.csv
- sourcecode/data/S2.csv
- sourcecode/data/S3.csv
- sourcecode/data/S4.csv
- sourcecode/data/S5.csv
- sourcecode/data/S6.csv
- sourcecode/data/S7.csv
- sourcecode/data/S8.csv
- sourcecode/data/S9.csv
- sourcecode/data/SMueller.csv
- sourcecode/data/SWinter.csv
- sourcecode/dataUtilities.py
- sourcecode/main.py
- sourcecode/parameters.py
- sourcecode/params/
- sourcecode/params/params.json
- sourcecode/readme.txt
- sourcecode/requirements.txt
- sourcecode/visualisation.py
- sourcecode/figures/Fig.S1.png
- sourcecode/figures/Fig.S10.png
- sourcecode/figures/Fig.S11.png
- sourcecode/figures/Fig.S12.png
- sourcecode/figures/Fig.S13.png
- sourcecode/figures/Fig.S14.png
- sourcecode/figures/Fig.S15.png
- sourcecode/figures/Fig.S16.png
- sourcecode/figures/Fig.S17.png
- sourcecode/figures/Fig.S18.png
- sourcecode/figures/Fig.S2.png
- sourcecode/figures/Fig.S3.png
- sourcecode/figures/Fig.S4.png
- sourcecode/figures/Fig.S5.png
- sourcecode/figures/Fig.S6.png
- sourcecode/figures/Fig.S7.png
- sourcecode/figures/Fig.S8.png
- sourcecode/figures/Fig.S9.png
- sourcecode/figures/Fig.Smueller.png
- sourcecode/figures/Fig.Swinter.png
