# Supplementary material for: A system for monitoring the functional status of older adults in daily life
Source: Sci Rep. 2023 Jul 31;13:12396. doi: 10.1038/s41598-023-39483-x (PMC10390547; doi:10.1038/s41598-023-39483-x)
Supplement: Supplementary file 1 — Supplementary Information. [file 41598_2023_39483_MOESM1_ESM.zip › sourcecode/analysis.py]

# Everything related to the analysis of the data goes here
import numpy as np
import pandas as pd


def computeChange(dataDict: dict) -> dict:
    """
    Computes the change in ICF categories and renames the columns to the ICF item
    :param dataDict: dict containing the data with replaced ICF scores
    :return: dict containing the change in scores
    """
    changeDict = {}
    keys = dataDict.keys()
    for i in keys:
        currID = dataDict[i]
        dayIndex = list(currID.columns).index('day')
        abnormalIndex = list(currID.columns).index('n_abnormal')
        declineIndex = list(currID.columns).index('decline')
        b530 = np.subtract(currID['bw'].values[0:-1], currID['bw'].values[1:])
        d460 = np.subtract(currID['sppb'].values[0:-1], currID['sppb'].values[1:])
        d450 = np.subtract(currID['tug'].values[0:-1], currID['tug'].values[1:])
        e115 = []
        for row in range(0, len(currID) - 1):
            startDay = currID.iloc[row, dayIndex]
            if np.isnan(startDay):
                e115.append(np.nan)
                continue
            endDay = currID.iloc[row + 1, dayIndex]
            if pd.isnull(endDay):
                endDay = currID.iloc[row + 2, dayIndex]
            diff = np.abs(endDay - startDay)
            division = np.divide(currID.iloc[row, abnormalIndex], diff)
            if not np.isnan(currID.iloc[row + 1, declineIndex]):
                e115.append(np.abs(np.multiply(division, currID.iloc[row + 1, declineIndex] + 1)))
            else:
                e115.append(division)
        e115 = np.asarray(e115)
        pFrame = pd.DataFrame.from_dict({'b530': b530, 'd460': d460, 'd450': d450, 'e115': e115})
        changeDict[i] = pFrame
    return changeDict


def change(dataDict: dict, threshold: float) -> dict:
    """
    Computes the direction change (i.e. increase, decrease or steady) of the ICF scores
    :param dataDict: dict containing the change in ICF scores
    :param threshold: float for the threshold for change in environmental factors (e115xe245)
    :return: dict containing the direction of the changes
    """
    keys = dataDict.keys()
    changeDict = {}
    for key in keys:
        dataFrame = dataDict[key]
        columns = list(dataFrame.columns)
        for col in columns:
            if col == 'b530':
                steady = np.where(np.logical_and(dataFrame[col] <= 1,
                                                 dataFrame[col] >= -1))[0]
                dataFrame[col].values[np.logical_not(np.isnan(dataFrame[col].values))] = 1
                dataFrame[col].values[steady] = 0
            elif col == 'e115':
                change = np.where(dataFrame[col] > threshold)[0]
                steady = np.where(dataFrame[col] <= threshold)[0]
                dataFrame[col].values[change] = 1
                dataFrame[col].values[steady] = 0
            else:
                increase = np.where(dataFrame[col] > 0)[0]
                decrease = np.where(dataFrame[col] < 0)[0]
                steady = np.where(dataFrame[col] == 0)[0]
                dataFrame[col].values[increase] = 1
                dataFrame[col].values[decrease] = -1
                dataFrame[col].values[steady] = 0
        changeDict[key] = dataFrame
    return changeDict


def calcMetric(dataDict: dict) -> dict:
    """
    Computes the metric for each category. 1 means increase or change, -1 means decrease, 0 means steady
    :param dataDict: dict containing the changes in the ICF scores
    :return: dict containing the metric for each ICF item
    """
    keys = dataDict.keys()
    for key in keys:
        metric = []
        dataFrame = dataDict[key]
        for index, row in dataFrame.iterrows():
            if row['b530'] > 0 and not np.isnan(row['b530']):
                metric.append(1)
                continue
            elif not row['d450'] == 0 and not np.isnan(row['d450']):
                metric.append(1)
                continue
            elif not row['d460'] == 0 and not np.isnan(row['d460']):
                metric.append(1)
                continue
            elif row['e115'] > 0 and not np.isnan(row['e115']):
                metric.append(1)
                continue
            else:
                metric.append(0)
        dataFrame['metric'] = np.asarray(metric)
        dataDict[key] = dataFrame
    return dataDict
