# Supplementary material for: A system for monitoring the functional status of older adults in daily life
Source: Sci Rep. 2023 Jul 31;13:12396. doi: 10.1038/s41598-023-39483-x (PMC10390547; doi:10.1038/s41598-023-39483-x)
Supplement: Supplementary file 1 — Supplementary Information. [file 41598_2023_39483_MOESM1_ESM.zip › sourcecode/data/S1.csv]

sppb	tug	bw	intervention	n_normal	n_abnormal	decline	day	id
11.0	2.0	43.8	0	22	10	0.0	0	1
11.0	2.0	43.8	0	29	7	-0.026606840429084	31	1
11.0	2.0	44.9	0	27	2	-0.056646821558695	66	1
9.0	2.0	44.8	0	15	14	-0.0806788064623839	94	1
9.0	2.0	46.6	0	15	18	-0.1047107913660727	122	1
		45.8	0	13	19	-0.1321759169702885	154	1
10.0	2.0	46.3	0	12	20	-0.1587827573993726	185	1
12.0	1.0	44.3	0	5	24	-0.1853895978284566	216	1
10.0	1.0	45.7	0	18	8	-0.2094215827321455	244	1
11.0	2.0	44.3	0	22	10	-0.2308787121104391	269	1
12.0	1.0	42.7	0	1	0	-0.2574855525395231	300	1
