# Supplementary material for: A system for monitoring the functional status of older adults in daily life
Source: Sci Rep. 2023 Jul 31;13:12396. doi: 10.1038/s41598-023-39483-x (PMC10390547; doi:10.1038/s41598-023-39483-x)
Supplement: Supplementary file 1 — Supplementary Information. [file 41598_2023_39483_MOESM1_ESM.zip › sourcecode/data/S10.csv]

sppb	tug	bw	intervention	n_normal	n_abnormal	decline	day	id
6.0	2.0		1	19	11	0.0	0	10
6.0	2.0		1	21	12	-0.0014834417778797	30	10
6.0	2.0		1	29	8	-0.0030657796742848	62	10
7.0	2.0		1	5	24	-0.0048459098077406	98	10
6.0	2.0		1	4	31	-0.006230455467095	126	10
7.0	2.0		1	23	7	-0.0079116894820255	160	10
6.0	2.0		1	23	6	-0.0093456832006426	189	10
			1	29	13	-0.010730228859997	217	10
3.0	2.0		1	24	7	-0.0127575992897661	258	10
8.0	2.0		1	19	9	-0.0142410410676459	288	10
5.0	2.0		1	1	0	-0.0155761386677377	315	10
