# Supplementary material for: A system for monitoring the functional status of older adults in daily life
Source: Sci Rep. 2023 Jul 31;13:12396. doi: 10.1038/s41598-023-39483-x (PMC10390547; doi:10.1038/s41598-023-39483-x)
Supplement: Supplementary file 1 — Supplementary Information. [file 41598_2023_39483_MOESM1_ESM.zip › sourcecode/data/S11.csv]

sppb	tug	bw	intervention	n_normal	n_abnormal	decline	day	id
4.0	2.0	59.3	0	27	1		0	11
4.0	3.0	54.0	0	31	3		28	11
		54.0	0	72	6		61	11
			0	27	33		138	11
4.0	2.0	55.0	0	29	13		197	11
4.0	2.0	60.0	0	16	13		238	11
4.0	2.0	61.7	0	14	15		266	11
4.0	3.0	59.1	0	14	14		294	11
4.0	3.0	61.6	0	28	8		321	11
5.0	3.0	59.1	0	0	1		356	11
