# Supplementary material for: A system for monitoring the functional status of older adults in daily life
Source: Sci Rep. 2023 Jul 31;13:12396. doi: 10.1038/s41598-023-39483-x (PMC10390547; doi:10.1038/s41598-023-39483-x)
Supplement: Supplementary file 1 — Supplementary Information. [file 41598_2023_39483_MOESM1_ESM.zip › sourcecode/data/S12.csv]

sppb	tug	bw	intervention	n_normal	n_abnormal	decline	day	id
6	2		0	27	2		0	12
10	2		0	25	4		29	12
9	2		0	27	6		57	12
11	2		0	21	8		89	12
10	2		0	25	7		117	12
9	2		0	19	9		148	12
9	2		0	22	7		175	12
11	1		0	6	0		203	12
