# Supplementary material for: A system for monitoring the functional status of older adults in daily life
Source: Sci Rep. 2023 Jul 31;13:12396. doi: 10.1038/s41598-023-39483-x (PMC10390547; doi:10.1038/s41598-023-39483-x)
Supplement: Supplementary file 1 — Supplementary Information. [file 41598_2023_39483_MOESM1_ESM.zip › sourcecode/data/S13.csv]

sppb	tug	bw	intervention	n_normal	n_abnormal	decline	day	id
9	2		1	19	6	0.0	0	13
7	2		1	28	1	-0.0014339937186171	29	13
7	2		1	7	25	-0.0028185393779715	57	13
8	2		1	6	23	-0.004351429215114	88	13
9	2		1	2	29	-0.0057359748744684	116	13
10	2		1	12	18	-0.0072194166523482	146	13
11	2		1	10	25	-0.0086534103709654	175	13
11	2		1	12	17	-0.0103346443858958	209	13
9	2		1	2	27	-0.0117191900452502	237	13
11	2		1	15	19	-0.0131037357046047	265	13
9	2		1	1	0	-0.0147355216602725	298	13
