# Supplementary material for: A system for monitoring the functional status of older adults in daily life
Source: Sci Rep. 2023 Jul 31;13:12396. doi: 10.1038/s41598-023-39483-x (PMC10390547; doi:10.1038/s41598-023-39483-x)
Supplement: Supplementary file 1 — Supplementary Information. [file 41598_2023_39483_MOESM1_ESM.zip › sourcecode/data/S14.csv]

sppb	tug	bw	intervention	n_normal	n_abnormal	decline	day	id
4.0	2.0		0	16	13		0.0	14
10.0	2.0		0	0	0		30.0	14
			0	0	0			14
4.0	3.0		0	21	32		101.0	14
