# Supplementary material for: A system for monitoring the functional status of older adults in daily life
Source: Sci Rep. 2023 Jul 31;13:12396. doi: 10.1038/s41598-023-39483-x (PMC10390547; doi:10.1038/s41598-023-39483-x)
Supplement: Supplementary file 1 — Supplementary Information. [file 41598_2023_39483_MOESM1_ESM.zip › sourcecode/data/S15.csv]

sppb	tug	bw	intervention	n_normal	n_abnormal	decline	day	id
3.0	3.0	25.15	1	25	2	0.0	0	15
3.0	3.0	23.24	1	26	5	-0.0013350976000918	27	15
2.0	3.0	25.49	1	28	2	-0.0028185393779715	57	15
3.0	3.0	26.95	1	31	2	-0.0042525330965887	86	15
2.0	3.0	24.92	1	30	0	-0.0058348709929938	118	15
		25.27	1	29	1	-0.0072688647116109	147	15
2.0	3.0	24.02	1	30	0	-0.008702858430228	176	15
2.0	3.0	23.79	1	24	5	-0.0101368521488451	205	15
2.0	3.0	23.83	1	29	0	-0.0115213978081996	233	15
2.0	3.0	26.48	1	37	2	-0.0129059434675541	261	15
2.0	3.0	26.21	1	1	0	-0.0147849697195351	299	15
