# Supplementary material for: A system for monitoring the functional status of older adults in daily life
Source: Sci Rep. 2023 Jul 31;13:12396. doi: 10.1038/s41598-023-39483-x (PMC10390547; doi:10.1038/s41598-023-39483-x)
Supplement: Supplementary file 1 — Supplementary Information. [file 41598_2023_39483_MOESM1_ESM.zip › sourcecode/data/S16.csv]

sppb	tug	bw	intervention	n_normal	n_abnormal	decline	day	id
5	2	64.6	0	25	3	0.0	0	16
3	2	64.1	0	23	6	-0.0248902700788205	29	16
3	3	64.6	0	35	14	-0.0489222549825094	57	16
7	2	60.5	0	27	3	-0.0901199433888331	105	16
5	2	61.1	0	33	3	-0.1150102134676536	134	16
8	2	64.3	0	21	12	-0.1450501945972647	169	16
7	2	64.8	0	34	3	-0.1725153202014805	201	16
5	2	63.3	0	37	1	-0.2034135865062233	237	16
6	2	66.0	0	24	4	-0.2351701379860978	274	16
5	3	67.0	0	32	2	-0.2583438377146549	301	16
5	2	66.9	0	1	0	-0.2866672484940024	334	16
