# Supplementary material for: A system for monitoring the functional status of older adults in daily life
Source: Sci Rep. 2023 Jul 31;13:12396. doi: 10.1038/s41598-023-39483-x (PMC10390547; doi:10.1038/s41598-023-39483-x)
Supplement: Supplementary file 1 — Supplementary Information. [file 41598_2023_39483_MOESM1_ESM.zip › sourcecode/data/S17.csv]

sppb	tug	bw	intervention	n_normal	n_abnormal	decline	day	id
5	3		1	16	34	0.0	0	17
3	2		1	5	24	-0.0024229549038703	49	17
3	3		1	7	33	-0.0038075005632247	77	17
4	2		1	26	5	-0.0057359748744684	116	17
2	3		1	11	18	-0.0072194166523482	146	17
4	3		1	26	10	-0.0086039623117027	174	17
7	3		1	18	12	-0.0103346443858958	209	17
3	2		1	18	8	-0.0117686381045129	238	17
4	2		1	24	5	-0.0130048395860794	263	17
3	3		1	20	12	-0.0143893852454338	291	17
3	3		1	1	0	-0.0159222750825763	322	17
