# Supplementary material for: A system for monitoring the functional status of older adults in daily life
Source: Sci Rep. 2023 Jul 31;13:12396. doi: 10.1038/s41598-023-39483-x (PMC10390547; doi:10.1038/s41598-023-39483-x)
Supplement: Supplementary file 1 — Supplementary Information. [file 41598_2023_39483_MOESM1_ESM.zip › sourcecode/data/S18.csv]

sppb	tug	bw	intervention	n_normal	n_abnormal	decline	day	id
4	3	84.4	0	30	5	0.0	0	18
5	2	82.3	0	24	5	-0.030039981129611	35	18
5	2	82.5	0	28	1	-0.0540719660332998	63	18
6	3	82.8	0	19	13	-0.0781039509369886	91	18
3	3	82.5	0	23	6	-0.1047107913660727	122	18
6	3	82.5	0	19	11	-0.1287427762697615	150	18
3	3	81.8	0	24	1	-0.1536330463485821	179	18
2	3	82.7	0	22	9	-0.1742318905517439	203	18
3	3	80.9	0	24	5	-0.1999804458056963	233	18
4	3	81.2	0	17	14	-0.2240124307093851	261	18
4	3	79.2	0	0	1	-0.2497609859633374	291	18
