# Supplementary material for: A system for monitoring the functional status of older adults in daily life
Source: Sci Rep. 2023 Jul 31;13:12396. doi: 10.1038/s41598-023-39483-x (PMC10390547; doi:10.1038/s41598-023-39483-x)
Supplement: Supplementary file 1 — Supplementary Information. [file 41598_2023_39483_MOESM1_ESM.zip › sourcecode/data/S2.csv]

sppb	tug	bw	intervention	n_normal	n_abnormal	decline	day	id
9	2	109.7	1	27	3	0.0	0	2
7	2	110.2	1	33	2	-0.0014834417778797	30	2
5	2	109.3	1	27	3	-0.0031646757928102	64	2
6	2	110.1	1	23	10	-0.0045986695114273	93	2
7	2	111.4	1	21	7	-0.0061810074078324	125	2
7	2	111.0	1	14	16	-0.0075161050079242	152	2
9	2	109.9	1	25	21	-0.0089500987265413	181	2
8	2	110.4	1	26	3	-0.011175261393361	226	2
9	2	108.8	1	33	7	-0.0125598070527154	254	2
5	2	110.4	1	30	13	-0.0144882813639592	293	2
7	2	110.4	1	1	0	-0.0165650998529909	335	2
