# Supplementary material for: A system for monitoring the functional status of older adults in daily life
Source: Sci Rep. 2023 Jul 31;13:12396. doi: 10.1038/s41598-023-39483-x (PMC10390547; doi:10.1038/s41598-023-39483-x)
Supplement: Supplementary file 1 — Supplementary Information. [file 41598_2023_39483_MOESM1_ESM.zip › sourcecode/data/S3.csv]

sppb	tug	bw	intervention	n_normal	n_abnormal	decline	day	id
8	2		0	19	16	0.0	0	3
7	2		0	29	0	-0.0291816959544792	34	3
7	2		0	29	0	-0.0532136808581681	62	3
5	2		0	23	6	-0.0772456657618569	90	3
8	2		0	27	4	-0.1012776506655457	118	3
9	2		0	10	19	-0.1270262059194981	148	3
8	2		0	42	1	-0.1510581908231869	176	3
10	2		0	15	14	-0.1871061681787201	218	3
7	2		0	19	10	-0.211138153082409	246	3
8	2		0	12	18	-0.2351701379860978	274	3
7	2		0	0	1	-0.2600604080649183	303	3
