# Supplementary material for: A system for monitoring the functional status of older adults in daily life
Source: Sci Rep. 2023 Jul 31;13:12396. doi: 10.1038/s41598-023-39483-x (PMC10390547; doi:10.1038/s41598-023-39483-x)
Supplement: Supplementary file 1 — Supplementary Information. [file 41598_2023_39483_MOESM1_ESM.zip › sourcecode/data/S4.csv]

sppb	tug	bw	intervention	n_normal	n_abnormal	decline	day	id
8	2		1	24	4	0.0	0	4
8	2		1	30	0	-0.0013845456593544	28	4
11	1		1	20	9	-0.0028185393779715	57	4
11	2		1	1	27	-0.004203085037326	85	4
10	2		1	34	23	-0.0055381826374178	112	4
10	2		1	13	31	-0.0083072739561267	168	4
10	1		1	20	8	-0.0104335405044211	211	4
11	1		1	22	11	-0.0117686381045129	238	4
11	1		1	16	16	-0.013350976000918	270	4
12	1		1	19	11	-0.0148838658380604	301	4
10	1		1	1	0	-0.0163178595566776	330	4
