# Supplementary material for: A system for monitoring the functional status of older adults in daily life
Source: Sci Rep. 2023 Jul 31;13:12396. doi: 10.1038/s41598-023-39483-x (PMC10390547; doi:10.1038/s41598-023-39483-x)
Supplement: Supplementary file 1 — Supplementary Information. [file 41598_2023_39483_MOESM1_ESM.zip › sourcecode/data/S5.csv]

sppb	tug	bw	intervention	n_normal	n_abnormal	decline	day	id
9	2	57.0	0	19	9	0.0	0	5
9	2	52.7	0	17	12	-0.0240319849036888	28	5
11	2	57.2	0	21	8	-0.0480639698073776	56	5
9	2	55.7	0	21	4	-0.0720959547110664	84	5
10	2	54.2	0	22	12	-0.0926947989142283	108	5
9	2	57.8	0	21	8	-0.1210182096935758	141	5
10	2	58.9	0	27	4	-0.1450501945972647	169	5
10	2	58.2	0	31	9	-0.170798749851217	199	5
7	2	54.5	0	27	6	-0.204271871681355	238	5
9	2	55.7	0	21	12	-0.2317369972855708	270	5
11	2	55.1	0	0	1	-0.2592021228897866	302	5
