# Supplementary material for: A system for monitoring the functional status of older adults in daily life
Source: Sci Rep. 2023 Jul 31;13:12396. doi: 10.1038/s41598-023-39483-x (PMC10390547; doi:10.1038/s41598-023-39483-x)
Supplement: Supplementary file 1 — Supplementary Information. [file 41598_2023_39483_MOESM1_ESM.zip › sourcecode/data/S6.csv]

sppb	tug	bw	intervention	n_normal	n_abnormal	decline	day	id
5	2	61.1	1	33	2	0.0	0	6
10	2	58.8	1	22	7	-0.001730682074193	35	6
8	2	58.7	1	33	3	-0.0031152277335475	63	6
7	2	58.1	1	29	4	-0.0048459098077406	98	6
7	2	60.6	1	28	2	-0.0064282477041457	130	6
8	1	63.4	1	46	0	-0.0078622414227628	159	6
8	2	64.4	1	23	6	-0.0100874040895825	204	6
7	2	65.5	1	29	7	-0.0114719497489369	232	6
8	2	65.5	1	21	8	-0.01320263182313	267	6
7	2	64.7	1	22	11	-0.0145871774824845	295	6
8	2	67.8	1	1	0	-0.0161695153788896	327	6
