# Supplementary material for: A system for monitoring the functional status of older adults in daily life
Source: Sci Rep. 2023 Jul 31;13:12396. doi: 10.1038/s41598-023-39483-x (PMC10390547; doi:10.1038/s41598-023-39483-x)
Supplement: Supplementary file 1 — Supplementary Information. [file 41598_2023_39483_MOESM1_ESM.zip › sourcecode/data/S7.csv]

sppb	tug	bw	intervention	n_normal	n_abnormal	decline	day	id
4.0	3.0		0	14	3		0.0	7
3.0	2.0		0	17	13		31.0	7
4.0	3.0		0	13	19		60.0	7
3.0	3.0		0	20	24		91.0	7
4.0	3.0		0	7	25		134.0	7
3.0	3.0		0	0	0		165.0	7
			0	0	0			7
4.0	2.0		0	0	0		225.0	7
4.0	3.0		0	0	0		268.0	7
4.0	3.0		0	0	0		296.0	7
4.0	3.0		0	0	0		331.0	7
