# Supplementary material for: A system for monitoring the functional status of older adults in daily life
Source: Sci Rep. 2023 Jul 31;13:12396. doi: 10.1038/s41598-023-39483-x (PMC10390547; doi:10.1038/s41598-023-39483-x)
Supplement: Supplementary file 1 — Supplementary Information. [file 41598_2023_39483_MOESM1_ESM.zip › sourcecode/data/S8.csv]

sppb	tug	bw	intervention	n_normal	n_abnormal	decline	day	id
7	3	61.3	1	0	0	0.0	0	8
7	3	60.4	1	21	3	-0.001730682074193	35	8
7	2	61.4	1	27	3	-0.0030657796742848	62	8
4	2	61.8	1	29	4	-0.004499773392902	91	8
9	2	62.0	1	30	2	-0.0060821112893071	123	8
7	3	62.9	1	29	3	-0.0076150011264495	154	8
7	2	62.2	1	20	9	-0.0091478909635919	185	8
8	2	62.4	1	17	9	-0.0105324366229464	213	8
9	2	62.6	1	26	3	-0.0117686381045129	238	8
8	2	62.5	1	25	11	-0.0131531837638674	266	8
8	2	61.2	1	1	0	-0.0148838658380604	301	8
