# Supplementary material for: A system for monitoring the functional status of older adults in daily life
Source: Sci Rep. 2023 Jul 31;13:12396. doi: 10.1038/s41598-023-39483-x (PMC10390547; doi:10.1038/s41598-023-39483-x)
Supplement: Supplementary file 1 — Supplementary Information. [file 41598_2023_39483_MOESM1_ESM.zip › sourcecode/data/S9.csv]

sppb	tug	bw	intervention	n_normal	n_abnormal	decline	day	id
4	3		0	29	0	0.0	0	9
4	2		0	26	3	-0.0248902700788205	29	9
5	2		0	27	1	-0.0489222549825094	57	9
4	2		0	28	1	-0.0720959547110664	84	9
3	2		0	26	3	-0.0961279396147553	112	9
4	2		0	47	3	-0.1201599245184441	140	9
5	2		0	28	1	-0.1622158980998995	189	9
5	2		0	32	1	-0.1862478830035884	217	9
4	2		0	29	3	-0.2137130086078042	249	9
5	2		0	23	6	-0.2403198490368882	280	9
5	2		0	1	0	-0.2643518339405771	308	9
