# Supplementary material for: A system for monitoring the functional status of older adults in daily life
Source: Sci Rep. 2023 Jul 31;13:12396. doi: 10.1038/s41598-023-39483-x (PMC10390547; doi:10.1038/s41598-023-39483-x)
Supplement: Supplementary file 1 — Supplementary Information. [file 41598_2023_39483_MOESM1_ESM.zip › sourcecode/data/SMueller.csv]

sppb	tug	bw	intervention	n_normal	n_abnormal	decline	day	id
3	3		1	26	3		0	mueller
3	3		1	29	0		28	mueller
3	3		1	26	3		56	mueller
3	3		1	26	3		84	mueller
3	3		1	25	4		112	mueller
2	3		1	25	4		140	mueller
3	3		1	28	1		168	mueller
2	3		1	41	2		196	mueller
3	3		1	24	5		238	mueller
4	3		1	35	3		266	mueller
4	3		1	1	0		303	mueller
