# Supplementary material for: A system for monitoring the functional status of older adults in daily life
Source: Sci Rep. 2023 Jul 31;13:12396. doi: 10.1038/s41598-023-39483-x (PMC10390547; doi:10.1038/s41598-023-39483-x)
Supplement: Supplementary file 1 — Supplementary Information. [file 41598_2023_39483_MOESM1_ESM.zip › sourcecode/data/SWinter.csv]

sppb	tug	bw	intervention	n_normal	n_abnormal	decline	day	id
5	3	70.8	1	28	2	0.0	0	winter
4	3	71.8	1	26	2	-0.0014834417778797	30	winter
6	3	72.1	1	22	6	-0.0028185393779715	57	winter
7	2	72.0	1	28	1	-0.0041536369780633	84	winter
7	2	71.2	1	47	4	-0.0055381826374178	112	winter
7	2	73.5	1	23	6	-0.0080105856005508	162	winter
7	2	73.2	1	24	6	-0.0093951312599052	190	winter
7	2	74.7	1	31	0	-0.0108291249785224	219	winter
8	2	72.5	1	24	8	-0.0123125667564021	249	winter
9	2	71.7	1	30	1	-0.0138454565935446	280	winter
10	2	70.0	1	1	0	-0.0153288983714244	310	winter
