# Supplementary material for: A system for monitoring the functional status of older adults in daily life
Source: Sci Rep. 2023 Jul 31;13:12396. doi: 10.1038/s41598-023-39483-x (PMC10390547; doi:10.1038/s41598-023-39483-x)
Supplement: Supplementary file 1 — Supplementary Information. [file 41598_2023_39483_MOESM1_ESM.zip › sourcecode/dataUtilities.py]

# Everything related to data processing goes here
import pandas as pd
import numpy as np
import os
import analysis as a
import parameters


def __loadData(pathToFolder: str) -> dict:
    """
    Loads the data files stored in the folder. The keys of the return dicts are the participant IDs.
    :param pathToFolder: string to folder containing the data csv
    :return: dict containing the data
    """
    frameDict = {}
    for root, dirs, files in os.walk(pathToFolder):
        for file in files:
            filePath = os.path.join(root, file)
            dataFrame = pd.read_csv(filePath, sep=';', decimal='.')
            dataFrame.set_index(keys=['id'], inplace=True)
            frameDict[str(dataFrame.index[0])] = dataFrame
    return frameDict

def __replaceByICF(dataDict: dict, params: parameters.ParameterModel) -> dict:
    """
    Replaces the assessment scores by the ICF scores. The scores are stored in the parameter model.
    :param dataDict: dict containing the data of the participants
    :param params: instance of the parameter class
    :return: dict containing the data for the metric
    """
    keys = dataDict.keys()
    replacedDict = {}
    for key in keys:
        dataFrame = dataDict[key]
        tug_index = list(dataFrame.columns).index('tug')
        sppb_index = list(dataFrame.columns).index('sppb')
        # first replace SPPB scores
        zero_sppb = np.where(np.logical_and(dataFrame['sppb'].values <= params.sppb_icf_0[0],
                                            dataFrame['sppb'].values >= params.sppb_icf_0[1]))[0]
        one_sppb = np.where(np.logical_and(dataFrame['sppb'].values <= params.sppb_icf_1[0],
                                           dataFrame['sppb'].values >= params.sppb_icf_1[1]))[0]
        two_sppb = np.where(np.logical_and(dataFrame['sppb'].values <= params.sppb_icf_2[0],
                                           dataFrame['sppb'].values >= params.sppb_icf_2[1]))[0]
        three_sppb = np.where(np.logical_and(dataFrame['sppb'].values <= params.sppb_icf_3[0],
                                             dataFrame['sppb'].values >= params.sppb_icf_3[1]))[0]
        four_sppb = np.where(np.logical_and(dataFrame['sppb'].values <= params.sppb_icf_4[0],
                                            dataFrame['sppb'].values >= params.sppb_icf_4[1]))[0]
        # second replace TUG scores
        zero_tug = np.where(dataFrame['tug'].values == 1)[0]
        two_tug = np.where(dataFrame['tug'].values == 2)[0]
        three_tug = np.where(dataFrame['tug'].values == 3)[0]
        four_tug = np.where(dataFrame['tug'].values == 0)[0]
        dataFrame.iloc[zero_sppb, sppb_index] = 0
        dataFrame.iloc[one_sppb, sppb_index] = 1
        dataFrame.iloc[two_sppb, sppb_index] = 2
        dataFrame.iloc[three_sppb, sppb_index] = 3
        dataFrame.iloc[four_sppb, sppb_index] = 4
        dataFrame.iloc[zero_tug, tug_index] = params.tug_1
        dataFrame.iloc[two_tug, tug_index] = params.tug_2
        dataFrame.iloc[three_tug, tug_index] = params.tug_3
        dataFrame.iloc[four_tug, tug_index] = params.tug_4
        replacedDict[key] = dataFrame
    return replacedDict


def __toCategorical(metricDict: dict) -> dict:
    """
    Replcaes the ICF items with categories and merge TUG (d450) and SPPB (d460)
    :param metricDict: dict containing the metrics of the participants.
    :return:
    """
    keys = metricDict.keys()
    catDict = {}
    for key in keys:
        metricFrame = metricDict[key]
        metricFrame.rename(columns={'b530': 'bodyfunctions', 'e115': 'environmentalfactors'}, inplace=True)
        aandp = []
        for index, row in metricFrame.iterrows():
            d450 = row['d450']
            d460 = row['d460']
            maxIndex = np.argmax(np.abs(np.asarray([d450, d460])))
            if d450 == d460:
                aandp.append(d450)
            elif np.isnan(d450) and np.isnan(d460):
                aandp.append(np.nan)
            else:  # assume consistency, i.e. TUG is decreasing and SPPB is increasing
                aandp.append(np.asarray([d450, d460])[maxIndex])
        metricFrame['activitiesandparticipation'] = np.asarray(aandp)
        metricFrame.drop(columns=['d450', 'd460'], inplace=True)
        catDict[key] = metricFrame
    return catDict


def getChangeData(dataPath: str, params: parameters.ParameterModel) -> dict:
    """

    :param dataPath:
    :param params:
    :return:
    """
    rawDict = __loadData(dataPath)
    icfDict = __replaceByICF(rawDict, params)
    changeDict = a.computeChange(icfDict)
    changesDict = a.change(changeDict, params.e115_threshold)
    metricDict = a.calcMetric(changesDict)
    categoricalDict = __toCategorical(metricDict)
    return categoricalDict
