# Supplementary material for: A system for monitoring the functional status of older adults in daily life
Source: Sci Rep. 2023 Jul 31;13:12396. doi: 10.1038/s41598-023-39483-x (PMC10390547; doi:10.1038/s41598-023-39483-x)
Supplement: Supplementary file 1 — Supplementary Information. [file 41598_2023_39483_MOESM1_ESM.zip › sourcecode/main.py]

# Main file for running the prototype
import parameters
import os
import dataUtilities as dt
import visualisation as vs


def getHelp() -> None:
    """
    Prints the available commands
    :return:
    """
    print('Type the ID (1,...,18, mueller, winter) of the participant you want the system to analyse and plot, e.g. \'1\'.')
    print('If you want to apply the system and plot the results of all participants type \'all\'.')
    print('----------------------------')
    print('Type \'reload filename\' to load new parameters. The parameters are applied to the data automatically.')
    print('The new parameters JSON file must be placed in the params folder.')
    print('----------------------------')
    print('Type quit for shutting down OdAMS.')
    return


def prepare(pathToData: str, pathToParams: str) -> dict:
    """
    Prepares the data for plotting. 1. loading, 2. computing the metric
    :param pathToData: string containing the path to the folder where the data is stored
    :param pathToParams: string containing the path to the parameter json file
    :return:
    """
    params = parameters.ParameterModel.parse_file(pathToParams)
    data = dt.getChangeData(pathToData, params)
    return data


def close() -> None:
    """
    Closes the application
    :return:
    """
    exit('Thank you, for using OdAMS prototype. The system shut down. Have a nice day!')
    return

# set up initial values
cwd = os.getcwd()
dataPath = os.path.join(cwd, 'data')
paramsPath = os.path.join(cwd, os.path.join('params', 'params.json'))
figurePath = os.path.join(cwd, 'figures')

# load the parameters and the data
preparedData = prepare(dataPath, paramsPath)

# welcome message
print('Welcome to the OdAMS prototype. Please type h to check the available commands.')

while True:
    command = input('Command: ')
    if command == 'h':
        getHelp()
    elif command == 'exit':
        close()
    elif 'reload' in command:
        newParamsFilename = command.split(' ')[1]
        newParamsPath = os.path.join(cwd, os.path.join(newParamsFilename))
        preparedData = prepare(dataPath, newParamsPath)
        print('New parameters successfully loaded and applied.')
    elif command == 'mueller':
        vs.plotChangeParticipation(preparedData[command], figurePath, command)
    elif command == 'winter':
        vs.plotChangeParticipation(preparedData[command], figurePath, command)
    elif command == 'all':
        keys = preparedData.keys()
        for key in keys:
            vs.plotChangeParticipation(preparedData[key], figurePath, key)
    else:
        try:
            pID = int(command)
            vs.plotChangeParticipation(preparedData[str(pID)], figurePath, str(pID))
        except Exception as exc:
            print('ID must be a number between 1 and 18')

# paramsPath = 'C:/Users/michn/PycharmProjects/completeModel/params/params.json'
# params = parameters.ParameterModel(
#     e115_threshold=0.3,
#     sppb_icf_4=[0, 0],
#     sppb_icf_0=[12, 10],
#     sppb_icf_1=[9, 7],
#     sppb_icf_2=[6, 4],
#     sppb_icf_3=[3, 1],
#     tug_1=0,
#     tug_2=2,
#     tug_3=2,
#     tug_4=4
# )
#
# with open(paramsPath, 'w') as paraJSON:
#     formatted = json.dumps(params.dict(), indent=4)
#     paraJSON.write(formatted)
