# Supplementary material for: A system for monitoring the functional status of older adults in daily life
Source: Sci Rep. 2023 Jul 31;13:12396. doi: 10.1038/s41598-023-39483-x (PMC10390547; doi:10.1038/s41598-023-39483-x)
Supplement: Supplementary file 1 — Supplementary Information. [file 41598_2023_39483_MOESM1_ESM.zip › sourcecode/parameters.py]

# The class for the parameters
from pydantic import BaseModel, validator, ValidationError, ListMaxLengthError, root_validator
from typing import List

class ParameterModel(BaseModel):
    e115_threshold: float

    sppb_icf_0: List[int] = []
    sppb_icf_1: List[int] = []
    sppb_icf_2: List[int] = []
    sppb_icf_3: List[int] = []
    sppb_icf_4: List[int] = []

    tug_1: int
    tug_2: int
    tug_3: int
    tug_4: int

    @validator('e115_threshold')
    def e115(threshold):
        if threshold < 0.0 or threshold > 1.0:
            raise ValidationError('The threshold for item e115 must be in [0, 1].')
        return threshold

    @validator('sppb_icf_0')
    def sppbICF0(sppb0):
        if not len(sppb0) == 2:
            raise ListMaxLengthError('The interval must contain exactly two values from [12, 0]')
        if sppb0[0] < sppb0[1]:
            raise ValidationError('The upper interval bound must be larger than the lower bound')
        return sppb0

    @validator('sppb_icf_1')
    def sppbICF1(sppb1):
        if not len(sppb1) == 2:
            raise ListMaxLengthError('The interval must contain exactly two values from [12, 0]')
        if sppb1[0] < sppb1[1]:
            raise ValidationError('The upper interval bound must be larger than the lower bound')
        return sppb1

    @validator('sppb_icf_2')
    def sppbICF2(sppb2):
        if not len(sppb2) == 2:
            raise ListMaxLengthError('The interval must contain exactly two values from [12, 0]')
        if sppb2[0] < sppb2[1]:
            raise ValidationError('The upper interval bound must be larger than the lower bound')
        return sppb2

    @validator('sppb_icf_3')
    def sppbICF3(sppb3):
        if not len(sppb3) == 2:
            raise ListMaxLengthError('The interval must contain exactly two values from [12, 0]')
        if sppb3[0] < sppb3[1]:
            raise ValidationError('The upper interval bound must be larger than the lower bound')
        return sppb3

    @validator('sppb_icf_4')
    def sppbICF4(sppb4):
        if not len(sppb4) == 2:
            raise ListMaxLengthError('The interval must contain exactly two values from [12, 0].')
        if sppb4[0] < sppb4[1]:
            raise ValidationError('The upper interval bound must be larger than the lower bound.')
        return sppb4

    @root_validator()
    def intersectionCheck(clf, values):
        intervalKeys = ['sppb_icf_0', 'sppb_icf_1', 'sppb_icf_2', 'sppb_icf_3', 'sppb_icf_4']
        for i in range(0, len(intervalKeys) - 1):
            for j in range(i + 1, len(intervalKeys)):
                overlap = max(0, min(values[intervalKeys[i]][0],
                                     values[intervalKeys[j]][0]) -
                              max(values[intervalKeys[i]][1],
                                  values[intervalKeys[j]][1]) + 1)
                if not overlap == 0:
                    raise ValidationError('SPPB score intervals must not be overlapping. (' +
                                          str(values[intervalKeys[i]]) + '|' + str(values[intervalKeys[j]]) + ')')
        return values

    @validator('tug_1')
    def tug1(tug1):
        if tug1 > 4 or tug1 < 0:
            raise ValidationError('The ICF score for TUG score 1 must be in [0, 4].')
        return tug1

    @validator('tug_2')
    def tug2(tug2):
        if tug2 > 4 or tug2 < 0:
            raise ValidationError('The ICF score for TUG score 2 must be in [0, 4].')
        return tug2

    @validator('tug_3')
    def tug3(tug3):
        if tug3 > 4 or tug3 < 0:
            raise ValidationError('The ICF score for TUG score 3 must be in [0, 4].')
        return tug3

    @validator('tug_4')
    def tug4(tug4):
        if tug4 > 4 or tug4 < 0:
            raise ValidationError('This value is for consistency and is used when no score is available due to medical condition and must be 0.')
        return tug4
