# Supplementary material for: A system for monitoring the functional status of older adults in daily life
Source: Sci Rep. 2023 Jul 31;13:12396. doi: 10.1038/s41598-023-39483-x (PMC10390547; doi:10.1038/s41598-023-39483-x)
Supplement: Supplementary file 1 — Supplementary Information. [file 41598_2023_39483_MOESM1_ESM.zip › sourcecode/params/params.json]

{
    "e115_threshold": 0.3,
    "sppb_icf_0": [
        12,
        10
    ],
    "sppb_icf_1": [
        9,
        7
    ],
    "sppb_icf_2": [
        6,
        4
    ],
    "sppb_icf_3": [
        3,
        1
    ],
    "sppb_icf_4": [
        0,
        0
    ],
    "tug_1": 0,
    "tug_2": 2,
    "tug_3": 2,
    "tug_4": 4
}
