# Supplementary material for: A system for monitoring the functional status of older adults in daily life
Source: Sci Rep. 2023 Jul 31;13:12396. doi: 10.1038/s41598-023-39483-x (PMC10390547; doi:10.1038/s41598-023-39483-x)
Supplement: Supplementary file 1 — Supplementary Information. [file 41598_2023_39483_MOESM1_ESM.zip › sourcecode/readme.txt]

Requirements:
python 3.x (tested with 3.8)
packages in the requirements.txt

To install the required packages open the command line and change to the root folder where the OdAMS files are located and run

python -w pip install requirements.txt

How to run:
After changing to the folder where the OdAMS files are located type the following line to run the OdAMS prototype in your command line.

python main.py
