# Supplementary material for: A system for monitoring the functional status of older adults in daily life
Source: Sci Rep. 2023 Jul 31;13:12396. doi: 10.1038/s41598-023-39483-x (PMC10390547; doi:10.1038/s41598-023-39483-x)
Supplement: Supplementary file 1 — Supplementary Information. [file 41598_2023_39483_MOESM1_ESM.zip › sourcecode/visualisation.py]

# Everything that is related to visualisation goes here
import matplotlib.pyplot as plt
import numpy as np
import os
from pandas import DataFrame

def plotChangeParticipation(changeFrame: DataFrame, savePath: str, pID: str) -> None:
    """
    Visualises and saves the metrics for the input participant
    :param changeFrame: pandas dataframe containing the metric for the participant of interest
    :param savePath: string containing the path for saving the visualisation
    :param pID: string containing the ID of the participant of interest (just for the filename)
    :return:
    """
    x = np.arange(0, len(changeFrame.index))
    fig, (ax0, ax1, ax2, ax3) = plt.subplots(4)
    ax0.scatter(x, changeFrame['metric'])
    ax0.set_yticks([0, 1])
    ax0.set_yticklabels(['No Alarm', 'Raise Alarm'])
    ax0.set_title('Metric: 1 out of 3')
    ax0.set_xticks(x)
    # plot b530
    ax1.scatter(x, changeFrame['bodyfunctions'])
    ax1.set_yticks([0, 1])
    ax1.set_yticklabels(['steady', 'change'])
    ax1.set_title('Body Functions (b530)')
    ax1.set_xticks(x)
    # plot d450 or d460
    ax2.scatter(x, changeFrame['activitiesandparticipation'])
    ax2.set_yticks([-1, 0, 1])
    ax2.set_yticklabels(['decrease', 'steady', 'increase'])
    ax2.set_title('Activities and Participation (d450 or d460)')
    ax2.set_xticks(x)
    # plot e115 x e245
    ax3.scatter(x, changeFrame['environmentalfactors'])
    ax3.set_yticks([0, 1])
    ax3.set_yticklabels(['steady', 'change'])
    ax3.set_title('Environmental Factors (e115xe245)')
    ax3.set_xticks(x)
    fig.tight_layout()
    plt.savefig(os.path.join(os.path.join(savePath, 'Fig.S' + pID + '.png')), dpi=1200)
    plt.clf()
    return
