# Supplementary material for: A system for monitoring the functional status of older adults in daily life
Source: Sci Rep. 2023 Jul 31;13:12396. doi: 10.1038/s41598-023-39483-x (PMC10390547; doi:10.1038/s41598-023-39483-x)
Supplement: Supplementary file 2 — Supplementary Information. [file 41598_2023_39483_MOESM2_ESM.zip]

Archive with 20 entries (20 files):
- S1.csv
- S10.csv
- S11.csv
- S12.csv
- S13.csv
- S14.csv
- S15.csv
- S16.csv
- S17.csv
- S18.csv
- S2.csv
- S3.csv
- S4.csv
- S5.csv
- S6.csv
- S7.csv
- S8.csv
- S9.csv
- SMueller.csv
- SWinter.csv
