# Supplementary material for: A system for monitoring the functional status of older adults in daily life
Source: Sci Rep. 2023 Jul 31;13:12396. doi: 10.1038/s41598-023-39483-x (PMC10390547; doi:10.1038/s41598-023-39483-x)
Supplement: Supplementary file 3 — Supplementary Information. [file 41598_2023_39483_MOESM3_ESM.zip]

Archive with 20 entries (20 files):
- Fig.S1.png
- Fig.S10.png
- Fig.S11.png
- Fig.S12.png
- Fig.S13.png
- Fig.S14.png
- Fig.S15.png
- Fig.S16.png
- Fig.S17.png
- Fig.S18.png
- Fig.S2.png
- Fig.S3.png
- Fig.S4.png
- Fig.S5.png
- Fig.S6.png
- Fig.S7.png
- Fig.S8.png
- Fig.S9.png
- Fig.Smueller.png
- Fig.Swinter.png
